# Supplementary material for: A Small Fraction of Strongly Cooperative Sodium Channels Boosts Neuronal Encoding of High Frequencies
Source: PLoS One. 2012 May 29;7(5):e37629. doi: 10.1371/journal.pone.0037629 (PMC3362627; doi:10.1371/journal.pone.0037629)
Supplement: File S1 — contains MatLab code for a single-compartment Wang-Buszaki model with a fraction (default value ) of cooperative sodium channels, with coupling strength (default value is ). Model parameters other than cooperative channels are adapted from the Wang-Buszaki model [15], [24]. Zipped folder contains files , and which should be in the same folder for the program to run. To run the model type in MatLab command window: . It will plot simulated membrane potential trace as a function of time and as phase plot, rate of membrane potential change against instantaneous value of the membrane potential. (ZIP) [file pone.0037629.s001.zip]

Archive with 4 entries (3 files):
- CoopWB/
- CoopWB/coopWB.m
- CoopWB/k_WB.m
- CoopWB/na_WB.m
