# Supplementary material for: A Small Fraction of Strongly Cooperative Sodium Channels Boosts Neuronal Encoding of High Frequencies
Source: PLoS One. 2012 May 29;7(5):e37629. doi: 10.1371/journal.pone.0037629 (PMC3362627; doi:10.1371/journal.pone.0037629)
Supplement: File S1 — contains MatLab code for a single-compartment Wang-Buszaki model with a fraction (default value ) of cooperative sodium channels, with coupling strength (default value is ). Model parameters other than cooperative channels are adapted from the Wang-Buszaki model [15], [24]. Zipped folder contains files , and which should be in the same folder for the program to run. To run the model type in MatLab command window: . It will plot simulated membrane potential trace as a function of time and as phase plot, rate of membrane potential change against instantaneous value of the membrane potential. (ZIP) [file pone.0037629.s001.zip › CoopWB/coopWB.m]

function V = coopWB(p,KJ)

%%%%%%%%%%%%%% (c)2011, Fred Wolf and Min Huang %%%%%%%%%%%%%%%%%% 
% cooperative Wang-Buszaki model for single-compartment spike generation
% with a fraction p of cooperative Na channels, coupling strength KJ  
% Integration of this model with Euler method.
%
% published in PLoSONE, 2012
% Min Huang, Maxim Volgushev, Fred Wolf 
% "A small fraction of strongly cooperative sodium channels 
% boosts neuronal encoding of high frequencies"
%
% Model parameters other than cooperative channels are adapted from
%%% The Wang-Buszaki model %%%
% Wang XJ, Buzsaki G, J Neurosci 1996, 16: 6402-6413, and
% Fourcaud-Trocme N, Hansel D, van Vreeswijk C, Brunel N.
% J Neurosci. 2003, 23:11628-40.
%
%%%%%%%%%%%%%%%%%%%%%%%%%%%%%%%%%%%%%%%%%%%%%%%
%%% TO RUN: needs files k_WB.m and na_WB.m 
%%% p, KJ should be given as function arguments,
%%% default values are p = 0.1; KJ = 400;
%%% to run type in Matlab: 
%%% V=coopWB(0.1,400); 
%%%%%%%%%%%%%%%%%%%%%%%%%%%%%%%%%%%%%%%%%%%%%%%

tauf = 0.01; % factor for time constant of m, Na channels activation gating
             % with tauf = 1 is as in original HH model; 
             % to have m instantaneously reaching m_inf as in WB model 
             % make tauf small, say 0.01 
tauK = 0.8;  % factor for time constant of n, K channels activation gating 

Ie = 3e-9;  % amplitude of current step, see Current clamp protocol, lines 81-91 

%%%%%%%%%%%%%%%%%%%%%%%%%

V_L = -65e-3;     % leak reversal potential
E_Na = 55e-3;     % reversal for sodium channels
E_K = -90e-3;     % reversal for potassium channels

g_L = 0.001e-3;   % specific leak conductance, 0.1 mS/cm2      

g_Na = 0.35e-3;   % specific sodium conductance, 35 mS/cm2
g_K = 0.09e-3;    % specific potassium conductance, 9 mS/cm2

cm = 10e-9*1e3;   % 10 nF/mm2      
% tau = cm/g_L;   % membrane time constant, 10 ms with above settings
%%%%%%%%%%%%%%%%%%%%%%%%%%%%%%%%%%%%%%%%%%%%%%%%%%%%%%%%%%%%%%%%%%%

dt = 0.001;      % the time step 10 mus
tmax = 200;      % simulation time length 0.2s
t=0:dt:tmax;     % time vector

V=zeros(size(t)); % voltage vector
V(1) = V_L;       % set the inititial value of voltage     

n=zeros(size(t));   % n: potassium activation gating variable
start = k_WB(V(1)*1e3);  
n(1) = start(2);         % start off at zero

m=zeros(size(t));   % m: sodium activation gating variable
start = na_WB(V(1)*1e3);      % fast (cooperative) component
m(1) = start(2);    
m(1) = 0;

m2=zeros(size(t));  % m2 : slow (non-cooperative) component
m2(1) = start(2); 

h=zeros(size(t));   % h: sodim inactivation gating variable
h(1) = start(4);         % start off at zero

h2=zeros(size(t));
h2(1) = start(4);   

I_tot=zeros(size(t)); 
            % in case we want to plot and look at the total current

%%%%%%%%%%%%%%%%%%%%%%% Current clamp protocol %%%%%%%%%%%%%%%%%%%
 
 % Ie is amplitude of applied current pulse, was set at the very beginning 
 istart = 0;   % time applied current starts
 ilength = 200;    % length of applied current pulse
 
 Iapp=zeros(size(t)); % Applied current
 for i=round(istart/dt)+1:round((istart+ilength)/dt) 
           % make non-zero for duration of current pulse
     Iapp(i) = Ie;
 end

%%%%%%%%%%%%%%%%%%%%%%%%%%%%%%%%%%%%%%%%%%%%%%%%%%%%%%%%%%%%%%%%%%%

for i = 2:length(t) % now see how things change through time

      Vm = V(i-1)*1000;

      VNa = Vm+h(i-1)*KJ*m(i-1);
    % Sodium and potassium gating variables are defined by the voltage-
    % dependent transition rates between states, labeled as alpha and beta.
% 
% coop Nach component
    if(VNa == -35)
         alpha_m=0.1/0.1;
     else
        alpha_m = -0.1*(VNa+35)/(exp(-0.1*(VNa+35))-1);
     end
        beta_m = 4.0*exp(-(VNa+60)/18);
     
     alpha_h = 0.35*exp(-0.05*(Vm+58));
     beta_h = 5.0/(1+exp(-0.1*(Vm+28)));
          
% non-coop Nach component        
     if(Vm == -35)
         alpha_m2=0.1/0.1;
     else
        alpha_m2 = -0.1*(Vm+35)/(exp(-0.1*(Vm+35))-1);
     end
        beta_m2 = 4.0*exp(-(Vm+60)/18);   

     alpha_h2 = 0.35*exp(-0.05*(Vm+58));
     beta_h2 = 5.0/(1+exp(-0.1*(Vm+28)));
    
% k ch    
    if(Vm == -34)
         alpha_n = 0.05/0.1;
     else
        alpha_n = -0.05*(Vm+34)/(exp(-0.1*(Vm+34))-1);
     end
        beta_n = 0.625*exp(-(Vm+44)/80);
    
    % From the alpha and beta for each gating variable we find the steady
    % state values (_inf) and the time constants (tau_) for each m,h and n.
    
    tau_m = tauf/(alpha_m+beta_m);
    m_inf = alpha_m/(alpha_m+beta_m);
    
    tau_m2 = tauf/(alpha_m2+beta_m2);
    m_inf2 = alpha_m2/(alpha_m2+beta_m2);
        
    tau_h = 1./(alpha_h+beta_h);      % time constant converted from ms to sec
    h_inf = alpha_h/(alpha_h+beta_h);
    
    tau_h2 = 1./(alpha_h2+beta_h2);      % time constant converted from ms to sec
    h_inf2 = alpha_h/(alpha_h2+beta_h2);
    
    tau_n = tauK/(alpha_n+beta_n);      % time constant converted from ms to sec
    n_inf = alpha_n/(alpha_n+beta_n);   

   m(i) = m_inf.^3 + (m(i-1)-m_inf.^3)*exp(-dt/tau_m);
   m2(i) = m_inf2.^3 + (m2(i-1)-m_inf2.^3)*exp(-dt/tau_m2);
   h(i) = h_inf + (h(i-1)-h_inf)*exp(-dt/tau_h);
   h2(i) = h_inf2 + (h2(i-1)-h_inf2)*exp(-dt/tau_h2);
   n(i) = n_inf + (n(i-1)-n_inf)*exp(-dt/tau_n);
   
   I_L = g_L*(V_L-V(i-1));                        % leak current
   I_Na = g_Na*(p*m(i)*h(i)+(1-p)*m2(i)*h2(i))*(E_Na-V(i-1)); % total sodium current
   I_K = g_K*n(i)*n(i)*n(i)*n(i)*(E_K-V(i-1));    % total potassium current
   
    I_tot(i-1) = I_L + I_Na + I_K + Iapp(i-1);    
    % total current is sum of leak + active channels + applied current
  
   V(i) = V(i-1) + I_tot(i-1)*dt/cm; % Update the membrane potential, V.
                                       
end

V = V*1e3;

figure(1); plot(V); 
figure(2); plot(V(2:length(V)), diff(V));

end
