# Supplementary material for: A Small Fraction of Strongly Cooperative Sodium Channels Boosts Neuronal Encoding of High Frequencies
Source: PLoS One. 2012 May 29;7(5):e37629. doi: 10.1371/journal.pone.0037629 (PMC3362627; doi:10.1371/journal.pone.0037629)
Supplement: File S1 — contains MatLab code for a single-compartment Wang-Buszaki model with a fraction (default value ) of cooperative sodium channels, with coupling strength (default value is ). Model parameters other than cooperative channels are adapted from the Wang-Buszaki model [15], [24]. Zipped folder contains files , and which should be in the same folder for the program to run. To run the model type in MatLab command window: . It will plot simulated membrane potential trace as a function of time and as phase plot, rate of membrane potential change against instantaneous value of the membrane potential. (ZIP) [file pone.0037629.s001.zip › CoopWB/k_WB.m]

function ntau_nlimit = k_WB(V)

    % V = V.*1000;
    a_n = 0.05*(V + 34)./(1. - exp(-0.1*(V + 34)));
    b_n = 0.625*exp(-0.0125*(V + 44));

    ntau_nlimit = [1./(a_n + b_n) a_n./(a_n + b_n)];
                            
end
