# Supplementary material for: A Small Fraction of Strongly Cooperative Sodium Channels Boosts Neuronal Encoding of High Frequencies
Source: PLoS One. 2012 May 29;7(5):e37629. doi: 10.1371/journal.pone.0037629 (PMC3362627; doi:10.1371/journal.pone.0037629)
Supplement: File S1 — contains MatLab code for a single-compartment Wang-Buszaki model with a fraction (default value ) of cooperative sodium channels, with coupling strength (default value is ). Model parameters other than cooperative channels are adapted from the Wang-Buszaki model [15], [24]. Zipped folder contains files , and which should be in the same folder for the program to run. To run the model type in MatLab command window: . It will plot simulated membrane potential trace as a function of time and as phase plot, rate of membrane potential change against instantaneous value of the membrane potential. (ZIP) [file pone.0037629.s001.zip › CoopWB/na_WB.m]

function mtau_mlimit_htau_hlimit = na_WB(V)
       
    %V = V.*1000;
    a_m = 0.1*(V + 35)./(1.-exp(-0.1*(V+35)));
    b_m = 4*exp(-0.0556*(V + 60));
     

    a_h = 0.35*exp(-0.05*(V+58));
    b_h = 5./(1 + exp(-0.1*(V + 28)));
    
    mtau_mlimit_htau_hlimit = [1./(a_m + b_m) a_m./(a_m + b_m) ...
                                1./(a_h + b_h) a_h./(a_h + b_h)];
                            
end
